# Supplementary material for: Neopterin as a Biomarker of Cellular Immune Response in Renal Allograft Rejection Subtypes: Linking Cytokines and Immune Cells to Improve Diagnostic and Therapeutic Approaches
Source: Biomedicines. 2026 Apr 6;14(4):832. doi: 10.3390/biomedicines14040832 (PMC13113380; doi:10.3390/biomedicines14040832)
Supplement: Supplementary file 1 [file biomedicines-14-00832-s001.zip]

Archive with 1 entries (1 files):
- biomedicines-4177675-supplementary.pdf
